# Supplementary material for: Early Strokes Are Associated with More Global Cognitive Deficits in Adults with Sickle Cell Disease
Source: J Clin Med. 2023 Feb 17;12(4):1615. doi: 10.3390/jcm12041615 (PMC9967394; doi:10.3390/jcm12041615)
Supplement: Supplementary file 1 [file jcm-12-01615-s001.zip]

Archive with 1 entries (1 files):
- jcm-2172853-supplementary.pdf
